# Supplementary material for: Laryngeal Features Are Phonetically Abstract: Mismatch Negativity Evidence from Arabic, English, and Russian
Source: Front Psychol. 2017 May 15;8:746. doi: 10.3389/fpsyg.2017.00746 (PMC5430061; doi:10.3389/fpsyg.2017.00746)
Supplement: Supplementary file 1 [file Supplementary_Audio_Files.zip]

Archive with 321 entries (312 files):
- Audio Files/
- Audio Files/.DS_Store
- __MACOSX/
- __MACOSX/Audio Files/
- __MACOSX/Audio Files/._.DS_Store
- Audio Files/Experiment 1/
- Audio Files/Experiment 1/.DS_Store
- __MACOSX/Audio Files/Experiment 1/
- __MACOSX/Audio Files/Experiment 1/._.DS_Store
- Audio Files/Experiment 1/F_1.wav
- __MACOSX/Audio Files/Experiment 1/._F_1.wav
- Audio Files/Experiment 1/F_2.wav
- __MACOSX/Audio Files/Experiment 1/._F_2.wav
- Audio Files/Experiment 1/F_3.wav
- __MACOSX/Audio Files/Experiment 1/._F_3.wav
- Audio Files/Experiment 1/F_4.wav
- __MACOSX/Audio Files/Experiment 1/._F_4.wav
- Audio Files/Experiment 1/F_5.wav
- __MACOSX/Audio Files/Experiment 1/._F_5.wav
- Audio Files/Experiment 1/V_1.wav
- __MACOSX/Audio Files/Experiment 1/._V_1.wav
- Audio Files/Experiment 1/V_2.wav
- __MACOSX/Audio Files/Experiment 1/._V_2.wav
- Audio Files/Experiment 1/V_3.wav
- __MACOSX/Audio Files/Experiment 1/._V_3.wav
- Audio Files/Experiment 1/V_4.wav
- __MACOSX/Audio Files/Experiment 1/._V_4.wav
- Audio Files/Experiment 1/V_5.wav
- __MACOSX/Audio Files/Experiment 1/._V_5.wav
- __MACOSX/Audio Files/._Experiment 1
- Audio Files/Experiment 2/
- Audio Files/Experiment 2/.DS_Store
- __MACOSX/Audio Files/Experiment 2/
- __MACOSX/Audio Files/Experiment 2/._.DS_Store
- Audio Files/Experiment 2/D_Ar_1.wav
- __MACOSX/Audio Files/Experiment 2/._D_Ar_1.wav
- Audio Files/Experiment 2/D_Ar_2.wav
- __MACOSX/Audio Files/Experiment 2/._D_Ar_2.wav
- Audio Files/Experiment 2/D_Ar_3.wav
- __MACOSX/Audio Files/Experiment 2/._D_Ar_3.wav
- Audio Files/Experiment 2/D_Ar_4.wav
- __MACOSX/Audio Files/Experiment 2/._D_Ar_4.wav
- Audio Files/Experiment 2/D_Ar_5.wav
- __MACOSX/Audio Files/Experiment 2/._D_Ar_5.wav
- Audio Files/Experiment 2/D_Ar_6.wav
- __MACOSX/Audio Files/Experiment 2/._D_Ar_6.wav
- Audio Files/Experiment 2/D_En_1.wav
- __MACOSX/Audio Files/Experiment 2/._D_En_1.wav
- Audio Files/Experiment 2/D_En_2.wav
- __MACOSX/Audio Files/Experiment 2/._D_En_2.wav
- Audio Files/Experiment 2/D_En_3.wav
- __MACOSX/Audio Files/Experiment 2/._D_En_3.wav
- Audio Files/Experiment 2/D_En_4.wav
- __MACOSX/Audio Files/Experiment 2/._D_En_4.wav
- Audio Files/Experiment 2/D_En_5.wav
- __MACOSX/Audio Files/Experiment 2/._D_En_5.wav
- Audio Files/Experiment 2/D_En_6.wav
- __MACOSX/Audio Files/Experiment 2/._D_En_6.wav
- Audio Files/Experiment 2/F_Ar_1.wav
- __MACOSX/Audio Files/Experiment 2/._F_Ar_1.wav
- Audio Files/Experiment 2/F_Ar_2.wav
- __MACOSX/Audio Files/Experiment 2/._F_Ar_2.wav
- Audio Files/Experiment 2/F_Ar_3.wav
- __MACOSX/Audio Files/Experiment 2/._F_Ar_3.wav
- Audio Files/Experiment 2/F_Ar_4.wav
- __MACOSX/Audio Files/Experiment 2/._F_Ar_4.wav
- Audio Files/Experiment 2/F_Ar_5.wav
- __MACOSX/Audio Files/Experiment 2/._F_Ar_5.wav
- Audio Files/Experiment 2/F_Ar_6.wav
- __MACOSX/Audio Files/Experiment 2/._F_Ar_6.wav
- Audio Files/Experiment 2/F_En_1.wav
- __MACOSX/Audio Files/Experiment 2/._F_En_1.wav
- Audio Files/Experiment 2/F_En_2.wav
- __MACOSX/Audio Files/Experiment 2/._F_En_2.wav
- Audio Files/Experiment 2/F_En_3.wav
- __MACOSX/Audio Files/Experiment 2/._F_En_3.wav
- Audio Files/Experiment 2/F_En_4.wav
- __MACOSX/Audio Files/Experiment 2/._F_En_4.wav
- Audio Files/Experiment 2/F_En_5.wav
- __MACOSX/Audio Files/Experiment 2/._F_En_5.wav
- Audio Files/Experiment 2/F_En_6.wav
- __MACOSX/Audio Files/Experiment 2/._F_En_6.wav
- Audio Files/Experiment 2/S_Ar_1.wav
- __MACOSX/Audio Files/Experiment 2/._S_Ar_1.wav
- Audio Files/Experiment 2/S_Ar_2.wav
- __MACOSX/Audio Files/Experiment 2/._S_Ar_2.wav
- Audio Files/Experiment 2/S_Ar_3.wav
- __MACOSX/Audio Files/Experiment 2/._S_Ar_3.wav
- Audio Files/Experiment 2/S_Ar_4.wav
- __MACOSX/Audio Files/Experiment 2/._S_Ar_4.wav
- Audio Files/Experiment 2/S_Ar_5.wav
- __MACOSX/Audio Files/Experiment 2/._S_Ar_5.wav
- Audio Files/Experiment 2/S_Ar_6.wav
- __MACOSX/Audio Files/Experiment 2/._S_Ar_6.wav
- Audio Files/Experiment 2/S_En_1.wav
- __MACOSX/Audio Files/Experiment 2/._S_En_1.wav
- Audio Files/Experiment 2/S_En_2.wav
- __MACOSX/Audio Files/Experiment 2/._S_En_2.wav
- Audio Files/Experiment 2/S_En_3.wav
- __MACOSX/Audio Files/Experiment 2/._S_En_3.wav
- Audio Files/Experiment 2/S_En_4.wav
- __MACOSX/Audio Files/Experiment 2/._S_En_4.wav
- Audio Files/Experiment 2/S_En_5.wav
- __MACOSX/Audio Files/Experiment 2/._S_En_5.wav
- Audio Files/Experiment 2/S_En_6.wav
- __MACOSX/Audio Files/Experiment 2/._S_En_6.wav
- Audio Files/Experiment 2/T_Ar_1.wav
- __MACOSX/Audio Files/Experiment 2/._T_Ar_1.wav
- Audio Files/Experiment 2/T_Ar_2.wav
- __MACOSX/Audio Files/Experiment 2/._T_Ar_2.wav
- Audio Files/Experiment 2/T_Ar_3.wav
- __MACOSX/Audio Files/Experiment 2/._T_Ar_3.wav
- Audio Files/Experiment 2/T_Ar_4.wav
- __MACOSX/Audio Files/Experiment 2/._T_Ar_4.wav
- Audio Files/Experiment 2/T_Ar_5.wav
- __MACOSX/Audio Files/Experiment 2/._T_Ar_5.wav
- Audio Files/Experiment 2/T_Ar_6.wav
- __MACOSX/Audio Files/Experiment 2/._T_Ar_6.wav
- Audio Files/Experiment 2/T_En_1.wav
- __MACOSX/Audio Files/Experiment 2/._T_En_1.wav
- Audio Files/Experiment 2/T_En_2.wav
- __MACOSX/Audio Files/Experiment 2/._T_En_2.wav
- Audio Files/Experiment 2/T_En_3.wav
- __MACOSX/Audio Files/Experiment 2/._T_En_3.wav
- Audio Files/Experiment 2/T_En_4.wav
- __MACOSX/Audio Files/Experiment 2/._T_En_4.wav
- Audio Files/Experiment 2/T_En_5.wav
- __MACOSX/Audio Files/Experiment 2/._T_En_5.wav
- Audio Files/Experiment 2/T_En_6.wav
- __MACOSX/Audio Files/Experiment 2/._T_En_6.wav
- Audio Files/Experiment 2/Z_Ar_1.wav
- __MACOSX/Audio Files/Experiment 2/._Z_Ar_1.wav
- Audio Files/Experiment 2/Z_Ar_2.wav
- __MACOSX/Audio Files/Experiment 2/._Z_Ar_2.wav
- Audio Files/Experiment 2/Z_Ar_3.wav
- __MACOSX/Audio Files/Experiment 2/._Z_Ar_3.wav
- Audio Files/Experiment 2/Z_Ar_4.wav
- __MACOSX/Audio Files/Experiment 2/._Z_Ar_4.wav
- Audio Files/Experiment 2/Z_Ar_5.wav
- __MACOSX/Audio Files/Experiment 2/._Z_Ar_5.wav
- Audio Files/Experiment 2/Z_Ar_6.wav
- __MACOSX/Audio Files/Experiment 2/._Z_Ar_6.wav
- Audio Files/Experiment 2/Z_En_1.wav
- __MACOSX/Audio Files/Experiment 2/._Z_En_1.wav
- Audio Files/Experiment 2/Z_En_2.wav
- __MACOSX/Audio Files/Experiment 2/._Z_En_2.wav
- Audio Files/Experiment 2/Z_En_3.wav
- __MACOSX/Audio Files/Experiment 2/._Z_En_3.wav
- Audio Files/Experiment 2/Z_En_4.wav
- __MACOSX/Audio Files/Experiment 2/._Z_En_4.wav
- Audio Files/Experiment 2/Z_En_5.wav
- __MACOSX/Audio Files/Experiment 2/._Z_En_5.wav
- Audio Files/Experiment 2/Z_En_6.wav
- __MACOSX/Audio Files/Experiment 2/._Z_En_6.wav
- __MACOSX/Audio Files/._Experiment 2
- Audio Files/Experiment 3/
- Audio Files/Experiment 3/.DS_Store
- __MACOSX/Audio Files/Experiment 3/
- __MACOSX/Audio Files/Experiment 3/._.DS_Store
- Audio Files/Experiment 3/De_1.wav
- __MACOSX/Audio Files/Experiment 3/._De_1.wav
- Audio Files/Experiment 3/De_10.wav
- __MACOSX/Audio Files/Experiment 3/._De_10.wav
- Audio Files/Experiment 3/De_2.wav
- __MACOSX/Audio Files/Experiment 3/._De_2.wav
- Audio Files/Experiment 3/De_3.wav
- __MACOSX/Audio Files/Experiment 3/._De_3.wav
- Audio Files/Experiment 3/De_4.wav
- __MACOSX/Audio Files/Experiment 3/._De_4.wav
- Audio Files/Experiment 3/De_5.wav
- __MACOSX/Audio Files/Experiment 3/._De_5.wav
- Audio Files/Experiment 3/De_6.wav
- __MACOSX/Audio Files/Experiment 3/._De_6.wav
- Audio Files/Experiment 3/De_7.wav
- __MACOSX/Audio Files/Experiment 3/._De_7.wav
- Audio Files/Experiment 3/De_8.wav
- __MACOSX/Audio Files/Experiment 3/._De_8.wav
- Audio Files/Experiment 3/De_9.wav
- __MACOSX/Audio Files/Experiment 3/._De_9.wav
- Audio Files/Experiment 3/F_1.wav
- __MACOSX/Audio Files/Experiment 3/._F_1.wav
- Audio Files/Experiment 3/F_10.wav
- __MACOSX/Audio Files/Experiment 3/._F_10.wav
- Audio Files/Experiment 3/F_2.wav
- __MACOSX/Audio Files/Experiment 3/._F_2.wav
- Audio Files/Experiment 3/F_3.wav
- __MACOSX/Audio Files/Experiment 3/._F_3.wav
- Audio Files/Experiment 3/F_4.wav
- __MACOSX/Audio Files/Experiment 3/._F_4.wav
- Audio Files/Experiment 3/F_5.wav
- __MACOSX/Audio Files/Experiment 3/._F_5.wav
- Audio Files/Experiment 3/F_6.wav
- __MACOSX/Audio Files/Experiment 3/._F_6.wav
- Audio Files/Experiment 3/F_7.wav
- __MACOSX/Audio Files/Experiment 3/._F_7.wav
- Audio Files/Experiment 3/F_8.wav
- __MACOSX/Audio Files/Experiment 3/._F_8.wav
- Audio Files/Experiment 3/F_9.wav
- __MACOSX/Audio Files/Experiment 3/._F_9.wav
- Audio Files/Experiment 3/S_1.wav
- __MACOSX/Audio Files/Experiment 3/._S_1.wav
- Audio Files/Experiment 3/S_10.wav
- __MACOSX/Audio Files/Experiment 3/._S_10.wav
- Audio Files/Experiment 3/S_2.wav
- __MACOSX/Audio Files/Experiment 3/._S_2.wav
- Audio Files/Experiment 3/S_3.wav
- __MACOSX/Audio Files/Experiment 3/._S_3.wav
- Audio Files/Experiment 3/S_4.wav
- __MACOSX/Audio Files/Experiment 3/._S_4.wav
- Audio Files/Experiment 3/S_5.wav
- __MACOSX/Audio Files/Experiment 3/._S_5.wav
- Audio Files/Experiment 3/S_6.wav
- __MACOSX/Audio Files/Experiment 3/._S_6.wav
- Audio Files/Experiment 3/S_7.wav
- __MACOSX/Audio Files/Experiment 3/._S_7.wav
- Audio Files/Experiment 3/S_8.wav
- __MACOSX/Audio Files/Experiment 3/._S_8.wav
- Audio Files/Experiment 3/S_9.wav
- __MACOSX/Audio Files/Experiment 3/._S_9.wav
- Audio Files/Experiment 3/Sr_1.wav
- __MACOSX/Audio Files/Experiment 3/._Sr_1.wav
- Audio Files/Experiment 3/Sr_10.wav
- __MACOSX/Audio Files/Experiment 3/._Sr_10.wav
- Audio Files/Experiment 3/Sr_2.wav
- __MACOSX/Audio Files/Experiment 3/._Sr_2.wav
- Audio Files/Experiment 3/Sr_3.wav
- __MACOSX/Audio Files/Experiment 3/._Sr_3.wav
- Audio Files/Experiment 3/Sr_4.wav
- __MACOSX/Audio Files/Experiment 3/._Sr_4.wav
- Audio Files/Experiment 3/Sr_5.wav
- __MACOSX/Audio Files/Experiment 3/._Sr_5.wav
- Audio Files/Experiment 3/Sr_6.wav
- __MACOSX/Audio Files/Experiment 3/._Sr_6.wav
- Audio Files/Experiment 3/Sr_7.wav
- __MACOSX/Audio Files/Experiment 3/._Sr_7.wav
- Audio Files/Experiment 3/Sr_8.wav
- __MACOSX/Audio Files/Experiment 3/._Sr_8.wav
- Audio Files/Experiment 3/Sr_9.wav
- __MACOSX/Audio Files/Experiment 3/._Sr_9.wav
- Audio Files/Experiment 3/Te_1.wav
- __MACOSX/Audio Files/Experiment 3/._Te_1.wav
- Audio Files/Experiment 3/Te_10.wav
- __MACOSX/Audio Files/Experiment 3/._Te_10.wav
- Audio Files/Experiment 3/Te_2.wav
- __MACOSX/Audio Files/Experiment 3/._Te_2.wav
- Audio Files/Experiment 3/Te_3.wav
- __MACOSX/Audio Files/Experiment 3/._Te_3.wav
- Audio Files/Experiment 3/Te_4.wav
- __MACOSX/Audio Files/Experiment 3/._Te_4.wav
- Audio Files/Experiment 3/Te_5.wav
- __MACOSX/Audio Files/Experiment 3/._Te_5.wav
- Audio Files/Experiment 3/Te_6.wav
- __MACOSX/Audio Files/Experiment 3/._Te_6.wav
- Audio Files/Experiment 3/Te_7.wav
- __MACOSX/Audio Files/Experiment 3/._Te_7.wav
- Audio Files/Experiment 3/Te_8.wav
- __MACOSX/Audio Files/Experiment 3/._Te_8.wav
- Audio Files/Experiment 3/Te_9.wav
- __MACOSX/Audio Files/Experiment 3/._Te_9.wav
- Audio Files/Experiment 3/V_1.wav
- __MACOSX/Audio Files/Experiment 3/._V_1.wav
- Audio Files/Experiment 3/V_10.wav
- __MACOSX/Audio Files/Experiment 3/._V_10.wav
- Audio Files/Experiment 3/V_2.wav
- __MACOSX/Audio Files/Experiment 3/._V_2.wav
- Audio Files/Experiment 3/V_3.wav
- __MACOSX/Audio Files/Experiment 3/._V_3.wav
- Audio Files/Experiment 3/V_4.wav
- __MACOSX/Audio Files/Experiment 3/._V_4.wav
- Audio Files/Experiment 3/V_5.wav
- __MACOSX/Audio Files/Experiment 3/._V_5.wav
- Audio Files/Experiment 3/V_6.wav
- __MACOSX/Audio Files/Experiment 3/._V_6.wav
- Audio Files/Experiment 3/V_7.wav
- __MACOSX/Audio Files/Experiment 3/._V_7.wav
- Audio Files/Experiment 3/V_8.wav
- __MACOSX/Audio Files/Experiment 3/._V_8.wav
- Audio Files/Experiment 3/V_9.wav
- __MACOSX/Audio Files/Experiment 3/._V_9.wav
- Audio Files/Experiment 3/Z_1.wav
- __MACOSX/Audio Files/Experiment 3/._Z_1.wav
- Audio Files/Experiment 3/Z_10.wav
- __MACOSX/Audio Files/Experiment 3/._Z_10.wav
- Audio Files/Experiment 3/Z_2.wav
- __MACOSX/Audio Files/Experiment 3/._Z_2.wav
- Audio Files/Experiment 3/Z_3.wav
- __MACOSX/Audio Files/Experiment 3/._Z_3.wav
- Audio Files/Experiment 3/Z_4.wav
- __MACOSX/Audio Files/Experiment 3/._Z_4.wav
- Audio Files/Experiment 3/Z_5.wav
- __MACOSX/Audio Files/Experiment 3/._Z_5.wav
- Audio Files/Experiment 3/Z_6.wav
- __MACOSX/Audio Files/Experiment 3/._Z_6.wav
- Audio Files/Experiment 3/Z_7.wav
- __MACOSX/Audio Files/Experiment 3/._Z_7.wav
- Audio Files/Experiment 3/Z_8.wav
- __MACOSX/Audio Files/Experiment 3/._Z_8.wav
- Audio Files/Experiment 3/Z_9.wav
- __MACOSX/Audio Files/Experiment 3/._Z_9.wav
- Audio Files/Experiment 3/Zr_1.wav
[truncated: 21 more entries]
